# Supplementary material for: The genome assembly of asparagus bean, Vigna unguiculata ssp. sesquipedialis
Source: Sci Data. 2019 Jul 17;6:124. doi: 10.1038/s41597-019-0130-6 (PMC6638192; doi:10.1038/s41597-019-0130-6)
Supplement: Supplementary file 1 — Download metadata file [file 41597_2019_130_MOESM1_ESM.zip]

Archive with 3 entries (3 files):
- a_Dong774B_assay.txt
- s_Dong774B_study.txt
- i_Investigation.txt
