# Supplementary material for: The genome assembly of asparagus bean, Vigna unguiculata ssp. sesquipedialis
Source: Sci Data. 2019 Jul 17;6:124. doi: 10.1038/s41597-019-0130-6 (PMC6638192; doi:10.1038/s41597-019-0130-6)
Supplement: Supplementary file 1 — Download metadata file [file 41597_2019_130_MOESM1_ESM.zip › a_Dong774B_assay.txt]

Sample Name	Protocol REF	Parameter Value[instrument]	Parameter Value[manufacturer]	Assay Name	Raw Data File	Comment[Data Repository]	Comment[Data Record Accession]	Comment[Data Record URI]	Protocol REF	Derived Data File	Comment[Data Repository]	Comment[Data Record Accession]	Comment[Data Record URI]	Protocol REF	Derived Data File	Comment[Data Repository]	Comment[Data Record Accession]	Comment[Data Record URI]
C49-1	Whole-genome shotgun sequencing	HiSeq 4000	Illumina	SRR7125688	SRX4046803	NCBI Sequence Read Archive	SRP144706	https://identifiers.org/ncbi/insdc.sra:SRP144706	De novo genome assembly	asparagus bean assembly	GenBank	CP039345	https://identifiers.org/ncbi/insdc:CP039345	Gene annotation	figshare files	figshare	doi:10.6084/m9.figshare.8131823.v1	https://doi.org/10.6084/m9.figshare.8131823.v1
C50-1	Whole-genome shotgun sequencing	HiSeq 4000	Illumina	SRR7125689	SRX4046802	NCBI Sequence Read Archive	SRP144706	https://identifiers.org/ncbi/insdc.sra:SRP144706	De novo genome assembly	asparagus bean assembly	GenBank	CP039345	https://identifiers.org/ncbi/insdc:CP039345	Gene annotation	figshare files	figshare	doi:10.6084/m9.figshare.8131823.v2	https://doi.org/10.6084/m9.figshare.8131823.v2
C44-2	Whole-genome shotgun sequencing	HiSeq 4000	Illumina	SRR7125690	SRX4046801	NCBI Sequence Read Archive	SRP144706	https://identifiers.org/ncbi/insdc.sra:SRP144706	De novo genome assembly	asparagus bean assembly	GenBank	CP039345	https://identifiers.org/ncbi/insdc:CP039345	Gene annotation	figshare files	figshare	doi:10.6084/m9.figshare.8131823.v3	https://doi.org/10.6084/m9.figshare.8131823.v3
C45-1	Whole-genome shotgun sequencing	HiSeq 4000	Illumina	SRR7125691	SRX4046800	NCBI Sequence Read Archive	SRP144706	https://identifiers.org/ncbi/insdc.sra:SRP144706	De novo genome assembly	asparagus bean assembly	GenBank	CP039345	https://identifiers.org/ncbi/insdc:CP039345	Gene annotation	figshare files	figshare	doi:10.6084/m9.figshare.8131823.v4	https://doi.org/10.6084/m9.figshare.8131823.v4
C43-2	Whole-genome shotgun sequencing	HiSeq 4000	Illumina	SRR7125692	SRX4046799	NCBI Sequence Read Archive	SRP144706	https://identifiers.org/ncbi/insdc.sra:SRP144706	De novo genome assembly	asparagus bean assembly	GenBank	CP039345	https://identifiers.org/ncbi/insdc:CP039345	Gene annotation	figshare files	figshare	doi:10.6084/m9.figshare.8131823.v5	https://doi.org/10.6084/m9.figshare.8131823.v5
C4-4-2	Whole-genome shotgun sequencing	HiSeq 4000	Illumina	SRR7125693	SRX4046798	NCBI Sequence Read Archive	SRP144706	https://identifiers.org/ncbi/insdc.sra:SRP144706	De novo genome assembly	asparagus bean assembly	GenBank	CP039345	https://identifiers.org/ncbi/insdc:CP039345	Gene annotation	figshare files	figshare	doi:10.6084/m9.figshare.8131823.v6	https://doi.org/10.6084/m9.figshare.8131823.v6
C47-2	Whole-genome shotgun sequencing	HiSeq 4000	Illumina	SRR7125694	SRX4046797	NCBI Sequence Read Archive	SRP144706	https://identifiers.org/ncbi/insdc.sra:SRP144706	De novo genome assembly	asparagus bean assembly	GenBank	CP039345	https://identifiers.org/ncbi/insdc:CP039345	Gene annotation	figshare files	figshare	doi:10.6084/m9.figshare.8131823.v7	https://doi.org/10.6084/m9.figshare.8131823.v7
C48-1	Whole-genome shotgun sequencing	HiSeq 4000	Illumina	SRR7125695	SRX4046796	NCBI Sequence Read Archive	SRP144706	https://identifiers.org/ncbi/insdc.sra:SRP144706	De novo genome assembly	asparagus bean assembly	GenBank	CP039345	https://identifiers.org/ncbi/insdc:CP039345	Gene annotation	figshare files	figshare	doi:10.6084/m9.figshare.8131823.v8	https://doi.org/10.6084/m9.figshare.8131823.v8
C45-2	Whole-genome shotgun sequencing	HiSeq 4000	Illumina	SRR7125696	SRX4046795	NCBI Sequence Read Archive	SRP144706	https://identifiers.org/ncbi/insdc.sra:SRP144706	De novo genome assembly	asparagus bean assembly	GenBank	CP039345	https://identifiers.org/ncbi/insdc:CP039345	Gene annotation	figshare files	figshare	doi:10.6084/m9.figshare.8131823.v9	https://doi.org/10.6084/m9.figshare.8131823.v9
C46-2	Whole-genome shotgun sequencing	HiSeq 4000	Illumina	SRR7125697	SRX4046794	NCBI Sequence Read Archive	SRP144706	https://identifiers.org/ncbi/insdc.sra:SRP144706	De novo genome assembly	asparagus bean assembly	GenBank	CP039345	https://identifiers.org/ncbi/insdc:CP039345	Gene annotation	figshare files	figshare	doi:10.6084/m9.figshare.8131823.v10	https://doi.org/10.6084/m9.figshare.8131823.v10
C2-2	Whole-genome shotgun sequencing	HiSeq 4000	Illumina	SRR7125698	SRX4046793	NCBI Sequence Read Archive	SRP144706	https://identifiers.org/ncbi/insdc.sra:SRP144706	De novo genome assembly	asparagus bean assembly	GenBank	CP039345	https://identifiers.org/ncbi/insdc:CP039345	Gene annotation	figshare files	figshare	doi:10.6084/m9.figshare.8131823.v11	https://doi.org/10.6084/m9.figshare.8131823.v11
C21-2	Whole-genome shotgun sequencing	HiSeq 4000	Illumina	SRR7125699	SRX4046792	NCBI Sequence Read Archive	SRP144706	https://identifiers.org/ncbi/insdc.sra:SRP144706	De novo genome assembly	asparagus bean assembly	GenBank	CP039345	https://identifiers.org/ncbi/insdc:CP039345	Gene annotation	figshare files	figshare	doi:10.6084/m9.figshare.8131823.v12	https://doi.org/10.6084/m9.figshare.8131823.v12
C2-1	Whole-genome shotgun sequencing	HiSeq 4000	Illumina	SRR7125700	SRX4046791	NCBI Sequence Read Archive	SRP144706	https://identifiers.org/ncbi/insdc.sra:SRP144706	De novo genome assembly	asparagus bean assembly	GenBank	CP039345	https://identifiers.org/ncbi/insdc:CP039345	Gene annotation	figshare files	figshare	doi:10.6084/m9.figshare.8131823.v13	https://doi.org/10.6084/m9.figshare.8131823.v13
C19-1	Whole-genome shotgun sequencing	HiSeq 4000	Illumina	SRR7125701	SRX4046790	NCBI Sequence Read Archive	SRP144706	https://identifiers.org/ncbi/insdc.sra:SRP144706	De novo genome assembly	asparagus bean assembly	GenBank	CP039345	https://identifiers.org/ncbi/insdc:CP039345	Gene annotation	figshare files	figshare	doi:10.6084/m9.figshare.8131823.v14	https://doi.org/10.6084/m9.figshare.8131823.v14
C16-2	Whole-genome shotgun sequencing	HiSeq 4000	Illumina	SRR7125702	SRX4046789	NCBI Sequence Read Archive	SRP144706	https://identifiers.org/ncbi/insdc.sra:SRP144706	De novo genome assembly	asparagus bean assembly	GenBank	CP039345	https://identifiers.org/ncbi/insdc:CP039345	Gene annotation	figshare files	figshare	doi:10.6084/m9.figshare.8131823.v15	https://doi.org/10.6084/m9.figshare.8131823.v15
C14-2	Whole-genome shotgun sequencing	HiSeq 4000	Illumina	SRR7125703	SRX4046788	NCBI Sequence Read Archive	SRP144706	https://identifiers.org/ncbi/insdc.sra:SRP144706	De novo genome assembly	asparagus bean assembly	GenBank	CP039345	https://identifiers.org/ncbi/insdc:CP039345	Gene annotation	figshare files	figshare	doi:10.6084/m9.figshare.8131823.v16	https://doi.org/10.6084/m9.figshare.8131823.v16
C14-1	Whole-genome shotgun sequencing	HiSeq 4000	Illumina	SRR7125704	SRX4046787	NCBI Sequence Read Archive	SRP144706	https://identifiers.org/ncbi/insdc.sra:SRP144706	De novo genome assembly	asparagus bean assembly	GenBank	CP039345	https://identifiers.org/ncbi/insdc:CP039345	Gene annotation	figshare files	figshare	doi:10.6084/m9.figshare.8131823.v17	https://doi.org/10.6084/m9.figshare.8131823.v17
C13-3	Whole-genome shotgun sequencing	HiSeq 4000	Illumina	SRR7125705	SRX4046786	NCBI Sequence Read Archive	SRP144706	https://identifiers.org/ncbi/insdc.sra:SRP144706	De novo genome assembly	asparagus bean assembly	GenBank	CP039345	https://identifiers.org/ncbi/insdc:CP039345	Gene annotation	figshare files	figshare	doi:10.6084/m9.figshare.8131823.v18	https://doi.org/10.6084/m9.figshare.8131823.v18
C122-1	Whole-genome shotgun sequencing	HiSeq 4000	Illumina	SRR7125706	SRX4046785	NCBI Sequence Read Archive	SRP144706	https://identifiers.org/ncbi/insdc.sra:SRP144706	De novo genome assembly	asparagus bean assembly	GenBank	CP039345	https://identifiers.org/ncbi/insdc:CP039345	Gene annotation	figshare files	figshare	doi:10.6084/m9.figshare.8131823.v19	https://doi.org/10.6084/m9.figshare.8131823.v19
C12-2	Whole-genome shotgun sequencing	HiSeq 4000	Illumina	SRR7125707	SRX4046784	NCBI Sequence Read Archive	SRP144706	https://identifiers.org/ncbi/insdc.sra:SRP144706	De novo genome assembly	asparagus bean assembly	GenBank	CP039345	https://identifiers.org/ncbi/insdc:CP039345	Gene annotation	figshare files	figshare	doi:10.6084/m9.figshare.8131823.v20	https://doi.org/10.6084/m9.figshare.8131823.v20
C3-2	Whole-genome shotgun sequencing	HiSeq 4000	Illumina	SRR7125708	SRX4046783	NCBI Sequence Read Archive	SRP144706	https://identifiers.org/ncbi/insdc.sra:SRP144706	De novo genome assembly	asparagus bean assembly	GenBank	CP039345	https://identifiers.org/ncbi/insdc:CP039345	Gene annotation	figshare files	figshare	doi:10.6084/m9.figshare.8131823.v21	https://doi.org/10.6084/m9.figshare.8131823.v21
C32-1	Whole-genome shotgun sequencing	HiSeq 4000	Illumina	SRR7125709	SRX4046782	NCBI Sequence Read Archive	SRP144706	https://identifiers.org/ncbi/insdc.sra:SRP144706	De novo genome assembly	asparagus bean assembly	GenBank	CP039345	https://identifiers.org/ncbi/insdc:CP039345	Gene annotation	figshare files	figshare	doi:10.6084/m9.figshare.8131823.v22	https://doi.org/10.6084/m9.figshare.8131823.v22
C24-2	Whole-genome shotgun sequencing	HiSeq 4000	Illumina	SRR7125710	SRX4046781	NCBI Sequence Read Archive	SRP144706	https://identifiers.org/ncbi/insdc.sra:SRP144706	De novo genome assembly	asparagus bean assembly	GenBank	CP039345	https://identifiers.org/ncbi/insdc:CP039345	Gene annotation	figshare files	figshare	doi:10.6084/m9.figshare.8131823.v23	https://doi.org/10.6084/m9.figshare.8131823.v23
C24-4	Whole-genome shotgun sequencing	HiSeq 4000	Illumina	SRR7125711	SRX4046780	NCBI Sequence Read Archive	SRP144706	https://identifiers.org/ncbi/insdc.sra:SRP144706	De novo genome assembly	asparagus bean assembly	GenBank	CP039345	https://identifiers.org/ncbi/insdc:CP039345	Gene annotation	figshare files	figshare	doi:10.6084/m9.figshare.8131823.v24	https://doi.org/10.6084/m9.figshare.8131823.v24
C25-4	Whole-genome shotgun sequencing	HiSeq 4000	Illumina	SRR7125712	SRX4046779	NCBI Sequence Read Archive	SRP144706	https://identifiers.org/ncbi/insdc.sra:SRP144706	De novo genome assembly	asparagus bean assembly	GenBank	CP039345	https://identifiers.org/ncbi/insdc:CP039345	Gene annotation	figshare files	figshare	doi:10.6084/m9.figshare.8131823.v25	https://doi.org/10.6084/m9.figshare.8131823.v25
C26-1	Whole-genome shotgun sequencing	HiSeq 4000	Illumina	SRR7125713	SRX4046778	NCBI Sequence Read Archive	SRP144706	https://identifiers.org/ncbi/insdc.sra:SRP144706	De novo genome assembly	asparagus bean assembly	GenBank	CP039345	https://identifiers.org/ncbi/insdc:CP039345	Gene annotation	figshare files	figshare	doi:10.6084/m9.figshare.8131823.v26	https://doi.org/10.6084/m9.figshare.8131823.v26
C26-2	Whole-genome shotgun sequencing	HiSeq 4000	Illumina	SRR7125714	SRX4046777	NCBI Sequence Read Archive	SRP144706	https://identifiers.org/ncbi/insdc.sra:SRP144706	De novo genome assembly	asparagus bean assembly	GenBank	CP039345	https://identifiers.org/ncbi/insdc:CP039345	Gene annotation	figshare files	figshare	doi:10.6084/m9.figshare.8131823.v27	https://doi.org/10.6084/m9.figshare.8131823.v27
C27-3	Whole-genome shotgun sequencing	HiSeq 4000	Illumina	SRR7125715	SRX4046776	NCBI Sequence Read Archive	SRP144706	https://identifiers.org/ncbi/insdc.sra:SRP144706	De novo genome assembly	asparagus bean assembly	GenBank	CP039345	https://identifiers.org/ncbi/insdc:CP039345	Gene annotation	figshare files	figshare	doi:10.6084/m9.figshare.8131823.v28	https://doi.org/10.6084/m9.figshare.8131823.v28
C29-1	Whole-genome shotgun sequencing	HiSeq 4000	Illumina	SRR7125716	SRX4046775	NCBI Sequence Read Archive	SRP144706	https://identifiers.org/ncbi/insdc.sra:SRP144706	De novo genome assembly	asparagus bean assembly	GenBank	CP039345	https://identifiers.org/ncbi/insdc:CP039345	Gene annotation	figshare files	figshare	doi:10.6084/m9.figshare.8131823.v29	https://doi.org/10.6084/m9.figshare.8131823.v29
C29-4	Whole-genome shotgun sequencing	HiSeq 4000	Illumina	SRR7125717	SRX4046774	NCBI Sequence Read Archive	SRP144706	https://identifiers.org/ncbi/insdc.sra:SRP144706	De novo genome assembly	asparagus bean assembly	GenBank	CP039345	https://identifiers.org/ncbi/insdc:CP039345	Gene annotation	figshare files	figshare	doi:10.6084/m9.figshare.8131823.v30	https://doi.org/10.6084/m9.figshare.8131823.v30
C110-2	Whole-genome shotgun sequencing	HiSeq 4000	Illumina	SRR7125718	SRX4046773	NCBI Sequence Read Archive	SRP144706	https://identifiers.org/ncbi/insdc.sra:SRP144706	De novo genome assembly	asparagus bean assembly	GenBank	CP039345	https://identifiers.org/ncbi/insdc:CP039345	Gene annotation	figshare files	figshare	doi:10.6084/m9.figshare.8131823.v31	https://doi.org/10.6084/m9.figshare.8131823.v31
C110-3	Whole-genome shotgun sequencing	HiSeq 4000	Illumina	SRR7125719	SRX4046772	NCBI Sequence Read Archive	SRP144706	https://identifiers.org/ncbi/insdc.sra:SRP144706	De novo genome assembly	asparagus bean assembly	GenBank	CP039345	https://identifiers.org/ncbi/insdc:CP039345	Gene annotation	figshare files	figshare	doi:10.6084/m9.figshare.8131823.v32	https://doi.org/10.6084/m9.figshare.8131823.v32
C107-1	Whole-genome shotgun sequencing	HiSeq 4000	Illumina	SRR7125720	SRX4046771	NCBI Sequence Read Archive	SRP144706	https://identifiers.org/ncbi/insdc.sra:SRP144706	De novo genome assembly	asparagus bean assembly	GenBank	CP039345	https://identifiers.org/ncbi/insdc:CP039345	Gene annotation	figshare files	figshare	doi:10.6084/m9.figshare.8131823.v33	https://doi.org/10.6084/m9.figshare.8131823.v33
C108-1	Whole-genome shotgun sequencing	HiSeq 4000	Illumina	SRR7125721	SRX4046770	NCBI Sequence Read Archive	SRP144706	https://identifiers.org/ncbi/insdc.sra:SRP144706	De novo genome assembly	asparagus bean assembly	GenBank	CP039345	https://identifiers.org/ncbi/insdc:CP039345	Gene annotation	figshare files	figshare	doi:10.6084/m9.figshare.8131823.v34	https://doi.org/10.6084/m9.figshare.8131823.v34
C103-1	Whole-genome shotgun sequencing	HiSeq 4000	Illumina	SRR7125722	SRX4046769	NCBI Sequence Read Archive	SRP144706	https://identifiers.org/ncbi/insdc.sra:SRP144706	De novo genome assembly	asparagus bean assembly	GenBank	CP039345	https://identifiers.org/ncbi/insdc:CP039345	Gene annotation	figshare files	figshare	doi:10.6084/m9.figshare.8131823.v35	https://doi.org/10.6084/m9.figshare.8131823.v35
C103-2	Whole-genome shotgun sequencing	HiSeq 4000	Illumina	SRR7125723	SRX4046768	NCBI Sequence Read Archive	SRP144706	https://identifiers.org/ncbi/insdc.sra:SRP144706	De novo genome assembly	asparagus bean assembly	GenBank	CP039345	https://identifiers.org/ncbi/insdc:CP039345	Gene annotation	figshare files	figshare	doi:10.6084/m9.figshare.8131823.v36	https://doi.org/10.6084/m9.figshare.8131823.v36
C101-2	Whole-genome shotgun sequencing	HiSeq 4000	Illumina	SRR7125724	SRX4046767	NCBI Sequence Read Archive	SRP144706	https://identifiers.org/ncbi/insdc.sra:SRP144706	De novo genome assembly	asparagus bean assembly	GenBank	CP039345	https://identifiers.org/ncbi/insdc:CP039345	Gene annotation	figshare files	figshare	doi:10.6084/m9.figshare.8131823.v37	https://doi.org/10.6084/m9.figshare.8131823.v37
C10-3	Whole-genome shotgun sequencing	HiSeq 4000	Illumina	SRR7125725	SRX4046766	NCBI Sequence Read Archive	SRP144706	https://identifiers.org/ncbi/insdc.sra:SRP144706	De novo genome assembly	asparagus bean assembly	GenBank	CP039345	https://identifiers.org/ncbi/insdc:CP039345	Gene annotation	figshare files	figshare	doi:10.6084/m9.figshare.8131823.v38	https://doi.org/10.6084/m9.figshare.8131823.v38
A111-2	Whole-genome shotgun sequencing	HiSeq 4000	Illumina	SRR7125726	SRX4046765	NCBI Sequence Read Archive	SRP144706	https://identifiers.org/ncbi/insdc.sra:SRP144706	De novo genome assembly	asparagus bean assembly	GenBank	CP039345	https://identifiers.org/ncbi/insdc:CP039345	Gene annotation	figshare files	figshare	doi:10.6084/m9.figshare.8131823.v39	https://doi.org/10.6084/m9.figshare.8131823.v39
C100-2	Whole-genome shotgun sequencing	HiSeq 4000	Illumina	SRR7125727	SRX4046764	NCBI Sequence Read Archive	SRP144706	https://identifiers.org/ncbi/insdc.sra:SRP144706	De novo genome assembly	asparagus bean assembly	GenBank	CP039345	https://identifiers.org/ncbi/insdc:CP039345	Gene annotation	figshare files	figshare	doi:10.6084/m9.figshare.8131823.v40	https://doi.org/10.6084/m9.figshare.8131823.v40
C9-1	Whole-genome shotgun sequencing	HiSeq 4000	Illumina	SRR7125728	SRX4046763	NCBI Sequence Read Archive	SRP144706	https://identifiers.org/ncbi/insdc.sra:SRP144706	De novo genome assembly	asparagus bean assembly	GenBank	CP039345	https://identifiers.org/ncbi/insdc:CP039345	Gene annotation	figshare files	figshare	doi:10.6084/m9.figshare.8131823.v41	https://doi.org/10.6084/m9.figshare.8131823.v41
C87-3	Whole-genome shotgun sequencing	HiSeq 4000	Illumina	SRR7125729	SRX4046762	NCBI Sequence Read Archive	SRP144706	https://identifiers.org/ncbi/insdc.sra:SRP144706	De novo genome assembly	asparagus bean assembly	GenBank	CP039345	https://identifiers.org/ncbi/insdc:CP039345	Gene annotation	figshare files	figshare	doi:10.6084/m9.figshare.8131823.v42	https://doi.org/10.6084/m9.figshare.8131823.v42
C83-1	Whole-genome shotgun sequencing	HiSeq 4000	Illumina	SRR7125730	SRX4046761	NCBI Sequence Read Archive	SRP144706	https://identifiers.org/ncbi/insdc.sra:SRP144706	De novo genome assembly	asparagus bean assembly	GenBank	CP039345	https://identifiers.org/ncbi/insdc:CP039345	Gene annotation	figshare files	figshare	doi:10.6084/m9.figshare.8131823.v43	https://doi.org/10.6084/m9.figshare.8131823.v43
C82-3	Whole-genome shotgun sequencing	HiSeq 4000	Illumina	SRR7125731	SRX4046760	NCBI Sequence Read Archive	SRP144706	https://identifiers.org/ncbi/insdc.sra:SRP144706	De novo genome assembly	asparagus bean assembly	GenBank	CP039345	https://identifiers.org/ncbi/insdc:CP039345	Gene annotation	figshare files	figshare	doi:10.6084/m9.figshare.8131823.v44	https://doi.org/10.6084/m9.figshare.8131823.v44
C87-2	Whole-genome shotgun sequencing	HiSeq 4000	Illumina	SRR7125732	SRX4046759	NCBI Sequence Read Archive	SRP144706	https://identifiers.org/ncbi/insdc.sra:SRP144706	De novo genome assembly	asparagus bean assembly	GenBank	CP039345	https://identifiers.org/ncbi/insdc:CP039345	Gene annotation	figshare files	figshare	doi:10.6084/m9.figshare.8131823.v45	https://doi.org/10.6084/m9.figshare.8131823.v45
C84-3	Whole-genome shotgun sequencing	HiSeq 4000	Illumina	SRR7125733	SRX4046758	NCBI Sequence Read Archive	SRP144706	https://identifiers.org/ncbi/insdc.sra:SRP144706	De novo genome assembly	asparagus bean assembly	GenBank	CP039345	https://identifiers.org/ncbi/insdc:CP039345	Gene annotation	figshare files	figshare	doi:10.6084/m9.figshare.8131823.v46	https://doi.org/10.6084/m9.figshare.8131823.v46
C78-1	Whole-genome shotgun sequencing	HiSeq 4000	Illumina	SRR7125734	SRX4046757	NCBI Sequence Read Archive	SRP144706	https://identifiers.org/ncbi/insdc.sra:SRP144706	De novo genome assembly	asparagus bean assembly	GenBank	CP039345	https://identifiers.org/ncbi/insdc:CP039345	Gene annotation	figshare files	figshare	doi:10.6084/m9.figshare.8131823.v47	https://doi.org/10.6084/m9.figshare.8131823.v47
C76-3	Whole-genome shotgun sequencing	HiSeq 4000	Illumina	SRR7125735	SRX4046756	NCBI Sequence Read Archive	SRP144706	https://identifiers.org/ncbi/insdc.sra:SRP144706	De novo genome assembly	asparagus bean assembly	GenBank	CP039345	https://identifiers.org/ncbi/insdc:CP039345	Gene annotation	figshare files	figshare	doi:10.6084/m9.figshare.8131823.v48	https://doi.org/10.6084/m9.figshare.8131823.v48
C81-3	Whole-genome shotgun sequencing	HiSeq 4000	Illumina	SRR7125736	SRX4046755	NCBI Sequence Read Archive	SRP144706	https://identifiers.org/ncbi/insdc.sra:SRP144706	De novo genome assembly	asparagus bean assembly	GenBank	CP039345	https://identifiers.org/ncbi/insdc:CP039345	Gene annotation	figshare files	figshare	doi:10.6084/m9.figshare.8131823.v49	https://doi.org/10.6084/m9.figshare.8131823.v49
C81-1	Whole-genome shotgun sequencing	HiSeq 4000	Illumina	SRR7125737	SRX4046754	NCBI Sequence Read Archive	SRP144706	https://identifiers.org/ncbi/insdc.sra:SRP144706	De novo genome assembly	asparagus bean assembly	GenBank	CP039345	https://identifiers.org/ncbi/insdc:CP039345	Gene annotation	figshare files	figshare	doi:10.6084/m9.figshare.8131823.v50	https://doi.org/10.6084/m9.figshare.8131823.v50
C98-1	Whole-genome shotgun sequencing	HiSeq 4000	Illumina	SRR7125738	SRX4046753	NCBI Sequence Read Archive	SRP144706	https://identifiers.org/ncbi/insdc.sra:SRP144706	De novo genome assembly	asparagus bean assembly	GenBank	CP039345	https://identifiers.org/ncbi/insdc:CP039345	Gene annotation	figshare files	figshare	doi:10.6084/m9.figshare.8131823.v51	https://doi.org/10.6084/m9.figshare.8131823.v51
C95-1	Whole-genome shotgun sequencing	HiSeq 4000	Illumina	SRR7125739	SRX4046752	NCBI Sequence Read Archive	SRP144706	https://identifiers.org/ncbi/insdc.sra:SRP144706	De novo genome assembly	asparagus bean assembly	GenBank	CP039345	https://identifiers.org/ncbi/insdc:CP039345	Gene annotation	figshare files	figshare	doi:10.6084/m9.figshare.8131823.v52	https://doi.org/10.6084/m9.figshare.8131823.v52
C97-1	Whole-genome shotgun sequencing	HiSeq 4000	Illumina	SRR7125740	SRX4046751	NCBI Sequence Read Archive	SRP144706	https://identifiers.org/ncbi/insdc.sra:SRP144706	De novo genome assembly	asparagus bean assembly	GenBank	CP039345	https://identifiers.org/ncbi/insdc:CP039345	Gene annotation	figshare files	figshare	doi:10.6084/m9.figshare.8131823.v53	https://doi.org/10.6084/m9.figshare.8131823.v53
C93-4	Whole-genome shotgun sequencing	HiSeq 4000	Illumina	SRR7125741	SRX4046750	NCBI Sequence Read Archive	SRP144706	https://identifiers.org/ncbi/insdc.sra:SRP144706	De novo genome assembly	asparagus bean assembly	GenBank	CP039345	https://identifiers.org/ncbi/insdc:CP039345	Gene annotation	figshare files	figshare	doi:10.6084/m9.figshare.8131823.v54	https://doi.org/10.6084/m9.figshare.8131823.v54
C94-1	Whole-genome shotgun sequencing	HiSeq 4000	Illumina	SRR7125742	SRX4046749	NCBI Sequence Read Archive	SRP144706	https://identifiers.org/ncbi/insdc.sra:SRP144706	De novo genome assembly	asparagus bean assembly	GenBank	CP039345	https://identifiers.org/ncbi/insdc:CP039345	Gene annotation	figshare files	figshare	doi:10.6084/m9.figshare.8131823.v55	https://doi.org/10.6084/m9.figshare.8131823.v55
C9-3	Whole-genome shotgun sequencing	HiSeq 4000	Illumina	SRR7125743	SRX4046748	NCBI Sequence Read Archive	SRP144706	https://identifiers.org/ncbi/insdc.sra:SRP144706	De novo genome assembly	asparagus bean assembly	GenBank	CP039345	https://identifiers.org/ncbi/insdc:CP039345	Gene annotation	figshare files	figshare	doi:10.6084/m9.figshare.8131823.v56	https://doi.org/10.6084/m9.figshare.8131823.v56
C93-3	Whole-genome shotgun sequencing	HiSeq 4000	Illumina	SRR7125744	SRX4046747	NCBI Sequence Read Archive	SRP144706	https://identifiers.org/ncbi/insdc.sra:SRP144706	De novo genome assembly	asparagus bean assembly	GenBank	CP039345	https://identifiers.org/ncbi/insdc:CP039345	Gene annotation	figshare files	figshare	doi:10.6084/m9.figshare.8131823.v57	https://doi.org/10.6084/m9.figshare.8131823.v57
C117-2	Whole-genome shotgun sequencing	HiSeq 4000	Illumina	SRR7125745	SRX4046746	NCBI Sequence Read Archive	SRP144706	https://identifiers.org/ncbi/insdc.sra:SRP144706	De novo genome assembly	asparagus bean assembly	GenBank	CP039345	https://identifiers.org/ncbi/insdc:CP039345	Gene annotation	figshare files	figshare	doi:10.6084/m9.figshare.8131823.v58	https://doi.org/10.6084/m9.figshare.8131823.v58
C118-2	Whole-genome shotgun sequencing	HiSeq 4000	Illumina	SRR7125746	SRX4046745	NCBI Sequence Read Archive	SRP144706	https://identifiers.org/ncbi/insdc.sra:SRP144706	De novo genome assembly	asparagus bean assembly	GenBank	CP039345	https://identifiers.org/ncbi/insdc:CP039345	Gene annotation	figshare files	figshare	doi:10.6084/m9.figshare.8131823.v59	https://doi.org/10.6084/m9.figshare.8131823.v59
C116-1	Whole-genome shotgun sequencing	HiSeq 4000	Illumina	SRR7125747	SRX4046744	NCBI Sequence Read Archive	SRP144706	https://identifiers.org/ncbi/insdc.sra:SRP144706	De novo genome assembly	asparagus bean assembly	GenBank	CP039345	https://identifiers.org/ncbi/insdc:CP039345	Gene annotation	figshare files	figshare	doi:10.6084/m9.figshare.8131823.v60	https://doi.org/10.6084/m9.figshare.8131823.v60
C116-3	Whole-genome shotgun sequencing	HiSeq 4000	Illumina	SRR7125748	SRX4046743	NCBI Sequence Read Archive	SRP144706	https://identifiers.org/ncbi/insdc.sra:SRP144706	De novo genome assembly	asparagus bean assembly	GenBank	CP039345	https://identifiers.org/ncbi/insdc:CP039345	Gene annotation	figshare files	figshare	doi:10.6084/m9.figshare.8131823.v61	https://doi.org/10.6084/m9.figshare.8131823.v61
C112-2	Whole-genome shotgun sequencing	HiSeq 4000	Illumina	SRR7125749	SRX4046742	NCBI Sequence Read Archive	SRP144706	https://identifiers.org/ncbi/insdc.sra:SRP144706	De novo genome assembly	asparagus bean assembly	GenBank	CP039345	https://identifiers.org/ncbi/insdc:CP039345	Gene annotation	figshare files	figshare	doi:10.6084/m9.figshare.8131823.v62	https://doi.org/10.6084/m9.figshare.8131823.v62
C114-3	Whole-genome shotgun sequencing	HiSeq 4000	Illumina	SRR7125750	SRX4046741	NCBI Sequence Read Archive	SRP144706	https://identifiers.org/ncbi/insdc.sra:SRP144706	De novo genome assembly	asparagus bean assembly	GenBank	CP039345	https://identifiers.org/ncbi/insdc:CP039345	Gene annotation	figshare files	figshare	doi:10.6084/m9.figshare.8131823.v63	https://doi.org/10.6084/m9.figshare.8131823.v63
C110-4	Whole-genome shotgun sequencing	HiSeq 4000	Illumina	SRR7125751	SRX4046740	NCBI Sequence Read Archive	SRP144706	https://identifiers.org/ncbi/insdc.sra:SRP144706	De novo genome assembly	asparagus bean assembly	GenBank	CP039345	https://identifiers.org/ncbi/insdc:CP039345	Gene annotation	figshare files	figshare	doi:10.6084/m9.figshare.8131823.v64	https://doi.org/10.6084/m9.figshare.8131823.v64
C112-1	Whole-genome shotgun sequencing	HiSeq 4000	Illumina	SRR7125752	SRX4046739	NCBI Sequence Read Archive	SRP144706	https://identifiers.org/ncbi/insdc.sra:SRP144706	De novo genome assembly	asparagus bean assembly	GenBank	CP039345	https://identifiers.org/ncbi/insdc:CP039345	Gene annotation	figshare files	figshare	doi:10.6084/m9.figshare.8131823.v65	https://doi.org/10.6084/m9.figshare.8131823.v65
C119-1	Whole-genome shotgun sequencing	HiSeq 4000	Illumina	SRR7125753	SRX4046738	NCBI Sequence Read Archive	SRP144706	https://identifiers.org/ncbi/insdc.sra:SRP144706	De novo genome assembly	asparagus bean assembly	GenBank	CP039345	https://identifiers.org/ncbi/insdc:CP039345	Gene annotation	figshare files	figshare	doi:10.6084/m9.figshare.8131823.v66	https://doi.org/10.6084/m9.figshare.8131823.v66
C119-3	Whole-genome shotgun sequencing	HiSeq 4000	Illumina	SRR7125754	SRX4046737	NCBI Sequence Read Archive	SRP144706	https://identifiers.org/ncbi/insdc.sra:SRP144706	De novo genome assembly	asparagus bean assembly	GenBank	CP039345	https://identifiers.org/ncbi/insdc:CP039345	Gene annotation	figshare files	figshare	doi:10.6084/m9.figshare.8131823.v67	https://doi.org/10.6084/m9.figshare.8131823.v67
C5-3	Whole-genome shotgun sequencing	HiSeq 4000	Illumina	SRR7125755	SRX4046736	NCBI Sequence Read Archive	SRP144706	https://identifiers.org/ncbi/insdc.sra:SRP144706	De novo genome assembly	asparagus bean assembly	GenBank	CP039345	https://identifiers.org/ncbi/insdc:CP039345	Gene annotation	figshare files	figshare	doi:10.6084/m9.figshare.8131823.v68	https://doi.org/10.6084/m9.figshare.8131823.v68
C52-2	Whole-genome shotgun sequencing	HiSeq 4000	Illumina	SRR7125756	SRX4046735	NCBI Sequence Read Archive	SRP144706	https://identifiers.org/ncbi/insdc.sra:SRP144706	De novo genome assembly	asparagus bean assembly	GenBank	CP039345	https://identifiers.org/ncbi/insdc:CP039345	Gene annotation	figshare files	figshare	doi:10.6084/m9.figshare.8131823.v69	https://doi.org/10.6084/m9.figshare.8131823.v69
C51-2	Whole-genome shotgun sequencing	HiSeq 4000	Illumina	SRR7125757	SRX4046734	NCBI Sequence Read Archive	SRP144706	https://identifiers.org/ncbi/insdc.sra:SRP144706	De novo genome assembly	asparagus bean assembly	GenBank	CP039345	https://identifiers.org/ncbi/insdc:CP039345	Gene annotation	figshare files	figshare	doi:10.6084/m9.figshare.8131823.v70	https://doi.org/10.6084/m9.figshare.8131823.v70
C5-1	Whole-genome shotgun sequencing	HiSeq 4000	Illumina	SRR7125758	SRX4046733	NCBI Sequence Read Archive	SRP144706	https://identifiers.org/ncbi/insdc.sra:SRP144706	De novo genome assembly	asparagus bean assembly	GenBank	CP039345	https://identifiers.org/ncbi/insdc:CP039345	Gene annotation	figshare files	figshare	doi:10.6084/m9.figshare.8131823.v71	https://doi.org/10.6084/m9.figshare.8131823.v71
C58-2	Whole-genome shotgun sequencing	HiSeq 4000	Illumina	SRR7125759	SRX4046732	NCBI Sequence Read Archive	SRP144706	https://identifiers.org/ncbi/insdc.sra:SRP144706	De novo genome assembly	asparagus bean assembly	GenBank	CP039345	https://identifiers.org/ncbi/insdc:CP039345	Gene annotation	figshare files	figshare	doi:10.6084/m9.figshare.8131823.v72	https://doi.org/10.6084/m9.figshare.8131823.v72
C56-2	Whole-genome shotgun sequencing	HiSeq 4000	Illumina	SRR7125760	SRX4046731	NCBI Sequence Read Archive	SRP144706	https://identifiers.org/ncbi/insdc.sra:SRP144706	De novo genome assembly	asparagus bean assembly	GenBank	CP039345	https://identifiers.org/ncbi/insdc:CP039345	Gene annotation	figshare files	figshare	doi:10.6084/m9.figshare.8131823.v73	https://doi.org/10.6084/m9.figshare.8131823.v73
C54-2	Whole-genome shotgun sequencing	HiSeq 4000	Illumina	SRR7125761	SRX4046730	NCBI Sequence Read Archive	SRP144706	https://identifiers.org/ncbi/insdc.sra:SRP144706	De novo genome assembly	asparagus bean assembly	GenBank	CP039345	https://identifiers.org/ncbi/insdc:CP039345	Gene annotation	figshare files	figshare	doi:10.6084/m9.figshare.8131823.v74	https://doi.org/10.6084/m9.figshare.8131823.v74
C54-1	Whole-genome shotgun sequencing	HiSeq 4000	Illumina	SRR7125762	SRX4046729	NCBI Sequence Read Archive	SRP144706	https://identifiers.org/ncbi/insdc.sra:SRP144706	De novo genome assembly	asparagus bean assembly	GenBank	CP039345	https://identifiers.org/ncbi/insdc:CP039345	Gene annotation	figshare files	figshare	doi:10.6084/m9.figshare.8131823.v75	https://doi.org/10.6084/m9.figshare.8131823.v75
13	Whole-genome shotgun sequencing	HiSeq 4000	Illumina	SRR7135464	SRX4056361	NCBI Sequence Read Archive	SRP144706	https://identifiers.org/ncbi/insdc.sra:SRP144706	De novo genome assembly	asparagus bean assembly	GenBank	CP039345	https://identifiers.org/ncbi/insdc:CP039345	Gene annotation	figshare files	figshare	doi:10.6084/m9.figshare.8131823.v76	https://doi.org/10.6084/m9.figshare.8131823.v76
14	Whole-genome shotgun sequencing	HiSeq 4000	Illumina	SRR7135465	SRX4056360	NCBI Sequence Read Archive	SRP144706	https://identifiers.org/ncbi/insdc.sra:SRP144706	De novo genome assembly	asparagus bean assembly	GenBank	CP039345	https://identifiers.org/ncbi/insdc:CP039345	Gene annotation	figshare files	figshare	doi:10.6084/m9.figshare.8131823.v77	https://doi.org/10.6084/m9.figshare.8131823.v77
11	Whole-genome shotgun sequencing	HiSeq 4000	Illumina	SRR7135466	SRX4056359	NCBI Sequence Read Archive	SRP144706	https://identifiers.org/ncbi/insdc.sra:SRP144706	De novo genome assembly	asparagus bean assembly	GenBank	CP039345	https://identifiers.org/ncbi/insdc:CP039345	Gene annotation	figshare files	figshare	doi:10.6084/m9.figshare.8131823.v78	https://doi.org/10.6084/m9.figshare.8131823.v78
12	Whole-genome shotgun sequencing	HiSeq 4000	Illumina	SRR7135467	SRX4056358	NCBI Sequence Read Archive	SRP144706	https://identifiers.org/ncbi/insdc.sra:SRP144706	De novo genome assembly	asparagus bean assembly	GenBank	CP039345	https://identifiers.org/ncbi/insdc:CP039345	Gene annotation	figshare files	figshare	doi:10.6084/m9.figshare.8131823.v79	https://doi.org/10.6084/m9.figshare.8131823.v79
17	Whole-genome shotgun sequencing	HiSeq 4000	Illumina	SRR7135468	SRX4056357	NCBI Sequence Read Archive	SRP144706	https://identifiers.org/ncbi/insdc.sra:SRP144706	De novo genome assembly	asparagus bean assembly	GenBank	CP039345	https://identifiers.org/ncbi/insdc:CP039345	Gene annotation	figshare files	figshare	doi:10.6084/m9.figshare.8131823.v80	https://doi.org/10.6084/m9.figshare.8131823.v80
18	Whole-genome shotgun sequencing	HiSeq 4000	Illumina	SRR7135469	SRX4056356	NCBI Sequence Read Archive	SRP144706	https://identifiers.org/ncbi/insdc.sra:SRP144706	De novo genome assembly	asparagus bean assembly	GenBank	CP039345	https://identifiers.org/ncbi/insdc:CP039345	Gene annotation	figshare files	figshare	doi:10.6084/m9.figshare.8131823.v81	https://doi.org/10.6084/m9.figshare.8131823.v81
15	Whole-genome shotgun sequencing	HiSeq 4000	Illumina	SRR7135470	SRX4056355	NCBI Sequence Read Archive	SRP144706	https://identifiers.org/ncbi/insdc.sra:SRP144706	De novo genome assembly	asparagus bean assembly	GenBank	CP039345	https://identifiers.org/ncbi/insdc:CP039345	Gene annotation	figshare files	figshare	doi:10.6084/m9.figshare.8131823.v82	https://doi.org/10.6084/m9.figshare.8131823.v82
16	Whole-genome shotgun sequencing	HiSeq 4000	Illumina	SRR7135471	SRX4056354	NCBI Sequence Read Archive	SRP144706	https://identifiers.org/ncbi/insdc.sra:SRP144706	De novo genome assembly	asparagus bean assembly	GenBank	CP039345	https://identifiers.org/ncbi/insdc:CP039345	Gene annotation	figshare files	figshare	doi:10.6084/m9.figshare.8131823.v83	https://doi.org/10.6084/m9.figshare.8131823.v83
19	Whole-genome shotgun sequencing	HiSeq 4000	Illumina	SRR7135472	SRX4056353	NCBI Sequence Read Archive	SRP144706	https://identifiers.org/ncbi/insdc.sra:SRP144706	De novo genome assembly	asparagus bean assembly	GenBank	CP039345	https://identifiers.org/ncbi/insdc:CP039345	Gene annotation	figshare files	figshare	doi:10.6084/m9.figshare.8131823.v84	https://doi.org/10.6084/m9.figshare.8131823.v84
20	Whole-genome shotgun sequencing	HiSeq 4000	Illumina	SRR7135473	SRX4056352	NCBI Sequence Read Archive	SRP144706	https://identifiers.org/ncbi/insdc.sra:SRP144706	De novo genome assembly	asparagus bean assembly	GenBank	CP039345	https://identifiers.org/ncbi/insdc:CP039345	Gene annotation	figshare files	figshare	doi:10.6084/m9.figshare.8131823.v85	https://doi.org/10.6084/m9.figshare.8131823.v85
3	Whole-genome shotgun sequencing	HiSeq 4000	Illumina	SRR7135474	SRX4056351	NCBI Sequence Read Archive	SRP144706	https://identifiers.org/ncbi/insdc.sra:SRP144706	De novo genome assembly	asparagus bean assembly	GenBank	CP039345	https://identifiers.org/ncbi/insdc:CP039345	Gene annotation	figshare files	figshare	doi:10.6084/m9.figshare.8131823.v86	https://doi.org/10.6084/m9.figshare.8131823.v86
4	Whole-genome shotgun sequencing	HiSeq 4000	Illumina	SRR7135475	SRX4056350	NCBI Sequence Read Archive	SRP144706	https://identifiers.org/ncbi/insdc.sra:SRP144706	De novo genome assembly	asparagus bean assembly	GenBank	CP039345	https://identifiers.org/ncbi/insdc:CP039345	Gene annotation	figshare files	figshare	doi:10.6084/m9.figshare.8131823.v87	https://doi.org/10.6084/m9.figshare.8131823.v87
1	Whole-genome shotgun sequencing	HiSeq 4000	Illumina	SRR7135476	SRX4056349	NCBI Sequence Read Archive	SRP144706	https://identifiers.org/ncbi/insdc.sra:SRP144706	De novo genome assembly	asparagus bean assembly	GenBank	CP039345	https://identifiers.org/ncbi/insdc:CP039345	Gene annotation	figshare files	figshare	doi:10.6084/m9.figshare.8131823.v88	https://doi.org/10.6084/m9.figshare.8131823.v88
2	Whole-genome shotgun sequencing	HiSeq 4000	Illumina	SRR7135477	SRX4056348	NCBI Sequence Read Archive	SRP144706	https://identifiers.org/ncbi/insdc.sra:SRP144706	De novo genome assembly	asparagus bean assembly	GenBank	CP039345	https://identifiers.org/ncbi/insdc:CP039345	Gene annotation	figshare files	figshare	doi:10.6084/m9.figshare.8131823.v89	https://doi.org/10.6084/m9.figshare.8131823.v89
7	Whole-genome shotgun sequencing	HiSeq 4000	Illumina	SRR7135478	SRX4056347	NCBI Sequence Read Archive	SRP144706	https://identifiers.org/ncbi/insdc.sra:SRP144706	De novo genome assembly	asparagus bean assembly	GenBank	CP039345	https://identifiers.org/ncbi/insdc:CP039345	Gene annotation	figshare files	figshare	doi:10.6084/m9.figshare.8131823.v90	https://doi.org/10.6084/m9.figshare.8131823.v90
8	Whole-genome shotgun sequencing	HiSeq 4000	Illumina	SRR7135479	SRX4056346	NCBI Sequence Read Archive	SRP144706	https://identifiers.org/ncbi/insdc.sra:SRP144706	De novo genome assembly	asparagus bean assembly	GenBank	CP039345	https://identifiers.org/ncbi/insdc:CP039345	Gene annotation	figshare files	figshare	doi:10.6084/m9.figshare.8131823.v91	https://doi.org/10.6084/m9.figshare.8131823.v91
5	Whole-genome shotgun sequencing	HiSeq 4000	Illumina	SRR7135480	SRX4056345	NCBI Sequence Read Archive	SRP144706	https://identifiers.org/ncbi/insdc.sra:SRP144706	De novo genome assembly	asparagus bean assembly	GenBank	CP039345	https://identifiers.org/ncbi/insdc:CP039345	Gene annotation	figshare files	figshare	doi:10.6084/m9.figshare.8131823.v92	https://doi.org/10.6084/m9.figshare.8131823.v92
6	Whole-genome shotgun sequencing	HiSeq 4000	Illumina	SRR7135481	SRX4056344	NCBI Sequence Read Archive	SRP144706	https://identifiers.org/ncbi/insdc.sra:SRP144706	De novo genome assembly	asparagus bean assembly	GenBank	CP039345	https://identifiers.org/ncbi/insdc:CP039345	Gene annotation	figshare files	figshare	doi:10.6084/m9.figshare.8131823.v93	https://doi.org/10.6084/m9.figshare.8131823.v93
9	Whole-genome shotgun sequencing	HiSeq 4000	Illumina	SRR7135482	SRX4056343	NCBI Sequence Read Archive	SRP144706	https://identifiers.org/ncbi/insdc.sra:SRP144706	De novo genome assembly	asparagus bean assembly	GenBank	CP039345	https://identifiers.org/ncbi/insdc:CP039345	Gene annotation	figshare files	figshare	doi:10.6084/m9.figshare.8131823.v94	https://doi.org/10.6084/m9.figshare.8131823.v94
10	Whole-genome shotgun sequencing	HiSeq 4000	Illumina	SRR7135483	SRX4056342	NCBI Sequence Read Archive	SRP144706	https://identifiers.org/ncbi/insdc.sra:SRP144706	De novo genome assembly	asparagus bean assembly	GenBank	CP039345	https://identifiers.org/ncbi/insdc:CP039345	Gene annotation	figshare files	figshare	doi:10.6084/m9.figshare.8131823.v95	https://doi.org/10.6084/m9.figshare.8131823.v95
24	Whole-genome shotgun sequencing	HiSeq 4000	Illumina	SRR7135484	SRX4056341	NCBI Sequence Read Archive	SRP144706	https://identifiers.org/ncbi/insdc.sra:SRP144706	De novo genome assembly	asparagus bean assembly	GenBank	CP039345	https://identifiers.org/ncbi/insdc:CP039345	Gene annotation	figshare files	figshare	doi:10.6084/m9.figshare.8131823.v96	https://doi.org/10.6084/m9.figshare.8131823.v96
23	Whole-genome shotgun sequencing	HiSeq 4000	Illumina	SRR7135485	SRX4056340	NCBI Sequence Read Archive	SRP144706	https://identifiers.org/ncbi/insdc.sra:SRP144706	De novo genome assembly	asparagus bean assembly	GenBank	CP039345	https://identifiers.org/ncbi/insdc:CP039345	Gene annotation	figshare files	figshare	doi:10.6084/m9.figshare.8131823.v97	https://doi.org/10.6084/m9.figshare.8131823.v97
22	Whole-genome shotgun sequencing	HiSeq 4000	Illumina	SRR7135486	SRX4056339	NCBI Sequence Read Archive	SRP144706	https://identifiers.org/ncbi/insdc.sra:SRP144706	De novo genome assembly	asparagus bean assembly	GenBank	CP039345	https://identifiers.org/ncbi/insdc:CP039345	Gene annotation	figshare files	figshare	doi:10.6084/m9.figshare.8131823.v98	https://doi.org/10.6084/m9.figshare.8131823.v98
21	Whole-genome shotgun sequencing	HiSeq 4000	Illumina	SRR7135487	SRX4056338	NCBI Sequence Read Archive	SRP144706	https://identifiers.org/ncbi/insdc.sra:SRP144706	De novo genome assembly	asparagus bean assembly	GenBank	CP039345	https://identifiers.org/ncbi/insdc:CP039345	Gene annotation	figshare files	figshare	doi:10.6084/m9.figshare.8131823.v99	https://doi.org/10.6084/m9.figshare.8131823.v99
25	Whole-genome shotgun sequencing	HiSeq 4000	Illumina	SRR7135488	SRX4056337	NCBI Sequence Read Archive	SRP144706	https://identifiers.org/ncbi/insdc.sra:SRP144706	De novo genome assembly	asparagus bean assembly	GenBank	CP039345	https://identifiers.org/ncbi/insdc:CP039345	Gene annotation	figshare files	figshare	doi:10.6084/m9.figshare.8131823.v100	https://doi.org/10.6084/m9.figshare.8131823.v100
C61-2	Whole-genome shotgun sequencing	HiSeq 4000	Illumina	SRR7125763	SRX4046728	NCBI Sequence Read Archive	SRP144706	https://identifiers.org/ncbi/insdc.sra:SRP144706	De novo genome assembly	asparagus bean assembly	GenBank	CP039345	https://identifiers.org/ncbi/insdc:CP039345	Gene annotation	figshare files	figshare	doi:10.6084/m9.figshare.8131823.v101	https://doi.org/10.6084/m9.figshare.8131823.v101
C58-4	Whole-genome shotgun sequencing	HiSeq 4000	Illumina	SRR7125764	SRX4046727	NCBI Sequence Read Archive	SRP144706	https://identifiers.org/ncbi/insdc.sra:SRP144706	De novo genome assembly	asparagus bean assembly	GenBank	CP039345	https://identifiers.org/ncbi/insdc:CP039345	Gene annotation	figshare files	figshare	doi:10.6084/m9.figshare.8131823.v102	https://doi.org/10.6084/m9.figshare.8131823.v102
C73-1	Whole-genome shotgun sequencing	HiSeq 4000	Illumina	SRR7125765	SRX4046726	NCBI Sequence Read Archive	SRP144706	https://identifiers.org/ncbi/insdc.sra:SRP144706	De novo genome assembly	asparagus bean assembly	GenBank	CP039345	https://identifiers.org/ncbi/insdc:CP039345	Gene annotation	figshare files	figshare	doi:10.6084/m9.figshare.8131823.v103	https://doi.org/10.6084/m9.figshare.8131823.v103
C75-3	Whole-genome shotgun sequencing	HiSeq 4000	Illumina	SRR7125766	SRX4046725	NCBI Sequence Read Archive	SRP144706	https://identifiers.org/ncbi/insdc.sra:SRP144706	De novo genome assembly	asparagus bean assembly	GenBank	CP039345	https://identifiers.org/ncbi/insdc:CP039345	Gene annotation	figshare files	figshare	doi:10.6084/m9.figshare.8131823.v104	https://doi.org/10.6084/m9.figshare.8131823.v104
C68-1	Whole-genome shotgun sequencing	HiSeq 4000	Illumina	SRR7125767	SRX4046724	NCBI Sequence Read Archive	SRP144706	https://identifiers.org/ncbi/insdc.sra:SRP144706	De novo genome assembly	asparagus bean assembly	GenBank	CP039345	https://identifiers.org/ncbi/insdc:CP039345	Gene annotation	figshare files	figshare	doi:10.6084/m9.figshare.8131823.v105	https://doi.org/10.6084/m9.figshare.8131823.v105
C69-2	Whole-genome shotgun sequencing	HiSeq 4000	Illumina	SRR7125768	SRX4046723	NCBI Sequence Read Archive	SRP144706	https://identifiers.org/ncbi/insdc.sra:SRP144706	De novo genome assembly	asparagus bean assembly	GenBank	CP039345	https://identifiers.org/ncbi/insdc:CP039345	Gene annotation	figshare files	figshare	doi:10.6084/m9.figshare.8131823.v106	https://doi.org/10.6084/m9.figshare.8131823.v106
C69-3	Whole-genome shotgun sequencing	HiSeq 4000	Illumina	SRR7125769	SRX4046722	NCBI Sequence Read Archive	SRP144706	https://identifiers.org/ncbi/insdc.sra:SRP144706	De novo genome assembly	asparagus bean assembly	GenBank	CP039345	https://identifiers.org/ncbi/insdc:CP039345	Gene annotation	figshare files	figshare	doi:10.6084/m9.figshare.8131823.v107	https://doi.org/10.6084/m9.figshare.8131823.v107
C70-1	Whole-genome shotgun sequencing	HiSeq 4000	Illumina	SRR7125770	SRX4046721	NCBI Sequence Read Archive	SRP144706	https://identifiers.org/ncbi/insdc.sra:SRP144706	De novo genome assembly	asparagus bean assembly	GenBank	CP039345	https://identifiers.org/ncbi/insdc:CP039345	Gene annotation	figshare files	figshare	doi:10.6084/m9.figshare.8131823.v108	https://doi.org/10.6084/m9.figshare.8131823.v108
C6-3	Whole-genome shotgun sequencing	HiSeq 4000	Illumina	SRR7125771	SRX4046720	NCBI Sequence Read Archive	SRP144706	https://identifiers.org/ncbi/insdc.sra:SRP144706	De novo genome assembly	asparagus bean assembly	GenBank	CP039345	https://identifiers.org/ncbi/insdc:CP039345	Gene annotation	figshare files	figshare	doi:10.6084/m9.figshare.8131823.v109	https://doi.org/10.6084/m9.figshare.8131823.v109
C63-2	Whole-genome shotgun sequencing	HiSeq 4000	Illumina	SRR7125772	SRX4046719	NCBI Sequence Read Archive	SRP144706	https://identifiers.org/ncbi/insdc.sra:SRP144706	De novo genome assembly	asparagus bean assembly	GenBank	CP039345	https://identifiers.org/ncbi/insdc:CP039345	Gene annotation	figshare files	figshare	doi:10.6084/m9.figshare.8131823.v110	https://doi.org/10.6084/m9.figshare.8131823.v110
C6-4	Whole-genome shotgun sequencing	HiSeq 4000	Illumina	SRR7125773	SRX4046718	NCBI Sequence Read Archive	SRP144706	https://identifiers.org/ncbi/insdc.sra:SRP144706	De novo genome assembly	asparagus bean assembly	GenBank	CP039345	https://identifiers.org/ncbi/insdc:CP039345	Gene annotation	figshare files	figshare	doi:10.6084/m9.figshare.8131823.v111	https://doi.org/10.6084/m9.figshare.8131823.v111
C64-2	Whole-genome shotgun sequencing	HiSeq 4000	Illumina	SRR7125774	SRX4046717	NCBI Sequence Read Archive	SRP144706	https://identifiers.org/ncbi/insdc.sra:SRP144706	De novo genome assembly	asparagus bean assembly	GenBank	CP039345	https://identifiers.org/ncbi/insdc:CP039345	Gene annotation	figshare files	figshare	doi:10.6084/m9.figshare.8131823.v112	https://doi.org/10.6084/m9.figshare.8131823.v112
C4-3	Whole-genome shotgun sequencing	HiSeq 4000	Illumina	SRR7125775	SRX4046716	NCBI Sequence Read Archive	SRP144706	https://identifiers.org/ncbi/insdc.sra:SRP144706	De novo genome assembly	asparagus bean assembly	GenBank	CP039345	https://identifiers.org/ncbi/insdc:CP039345	Gene annotation	figshare files	figshare	doi:10.6084/m9.figshare.8131823.v113	https://doi.org/10.6084/m9.figshare.8131823.v113
C4-1	Whole-genome shotgun sequencing	HiSeq 4000	Illumina	SRR7125776	SRX4046715	NCBI Sequence Read Archive	SRP144706	https://identifiers.org/ncbi/insdc.sra:SRP144706	De novo genome assembly	asparagus bean assembly	GenBank	CP039345	https://identifiers.org/ncbi/insdc:CP039345	Gene annotation	figshare files	figshare	doi:10.6084/m9.figshare.8131823.v114	https://doi.org/10.6084/m9.figshare.8131823.v114
C33-2	Whole-genome shotgun sequencing	HiSeq 4000	Illumina	SRR7125777	SRX4046714	NCBI Sequence Read Archive	SRP144706	https://identifiers.org/ncbi/insdc.sra:SRP144706	De novo genome assembly	asparagus bean assembly	GenBank	CP039345	https://identifiers.org/ncbi/insdc:CP039345	Gene annotation	figshare files	figshare	doi:10.6084/m9.figshare.8131823.v115	https://doi.org/10.6084/m9.figshare.8131823.v115
C32-2	Whole-genome shotgun sequencing	HiSeq 4000	Illumina	SRR7125778	SRX4046713	NCBI Sequence Read Archive	SRP144706	https://identifiers.org/ncbi/insdc.sra:SRP144706	De novo genome assembly	asparagus bean assembly	GenBank	CP039345	https://identifiers.org/ncbi/insdc:CP039345	Gene annotation	figshare files	figshare	doi:10.6084/m9.figshare.8131823.v116	https://doi.org/10.6084/m9.figshare.8131823.v116
C35-2	Whole-genome shotgun sequencing	HiSeq 4000	Illumina	SRR7125779	SRX4046712	NCBI Sequence Read Archive	SRP144706	https://identifiers.org/ncbi/insdc.sra:SRP144706	De novo genome assembly	asparagus bean assembly	GenBank	CP039345	https://identifiers.org/ncbi/insdc:CP039345	Gene annotation	figshare files	figshare	doi:10.6084/m9.figshare.8131823.v117	https://doi.org/10.6084/m9.figshare.8131823.v117
C34-2	Whole-genome shotgun sequencing	HiSeq 4000	Illumina	SRR7125780	SRX4046711	NCBI Sequence Read Archive	SRP144706	https://identifiers.org/ncbi/insdc.sra:SRP144706	De novo genome assembly	asparagus bean assembly	GenBank	CP039345	https://identifiers.org/ncbi/insdc:CP039345	Gene annotation	figshare files	figshare	doi:10.6084/m9.figshare.8131823.v118	https://doi.org/10.6084/m9.figshare.8131823.v118
C36-1	Whole-genome shotgun sequencing	HiSeq 4000	Illumina	SRR7125781	SRX4046710	NCBI Sequence Read Archive	SRP144706	https://identifiers.org/ncbi/insdc.sra:SRP144706	De novo genome assembly	asparagus bean assembly	GenBank	CP039345	https://identifiers.org/ncbi/insdc:CP039345	Gene annotation	figshare files	figshare	doi:10.6084/m9.figshare.8131823.v119	https://doi.org/10.6084/m9.figshare.8131823.v119
C35-4	Whole-genome shotgun sequencing	HiSeq 4000	Illumina	SRR7125782	SRX4046709	NCBI Sequence Read Archive	SRP144706	https://identifiers.org/ncbi/insdc.sra:SRP144706	De novo genome assembly	asparagus bean assembly	GenBank	CP039345	https://identifiers.org/ncbi/insdc:CP039345	Gene annotation	figshare files	figshare	doi:10.6084/m9.figshare.8131823.v120	https://doi.org/10.6084/m9.figshare.8131823.v120
C39-1	Whole-genome shotgun sequencing	HiSeq 4000	Illumina	SRR7125783	SRX4046708	NCBI Sequence Read Archive	SRP144706	https://identifiers.org/ncbi/insdc.sra:SRP144706	De novo genome assembly	asparagus bean assembly	GenBank	CP039345	https://identifiers.org/ncbi/insdc:CP039345	Gene annotation	figshare files	figshare	doi:10.6084/m9.figshare.8131823.v121	https://doi.org/10.6084/m9.figshare.8131823.v121
C36-4	Whole-genome shotgun sequencing	HiSeq 4000	Illumina	SRR7125784	SRX4046707	NCBI Sequence Read Archive	SRP144706	https://identifiers.org/ncbi/insdc.sra:SRP144706	De novo genome assembly	asparagus bean assembly	GenBank	CP039345	https://identifiers.org/ncbi/insdc:CP039345	Gene annotation	figshare files	figshare	doi:10.6084/m9.figshare.8131823.v122	https://doi.org/10.6084/m9.figshare.8131823.v122
