# Supplementary material for: The genome assembly of asparagus bean, Vigna unguiculata ssp. sesquipedialis
Source: Sci Data. 2019 Jul 17;6:124. doi: 10.1038/s41597-019-0130-6 (PMC6638192; doi:10.1038/s41597-019-0130-6)
Supplement: Supplementary file 1 — Download metadata file [file 41597_2019_130_MOESM1_ESM.zip › s_Dong774B_study.txt]

Source Name	Characteristics[organism]	Term Source REF	Term Accession Number	Characteristics[organism part]	Term Source REF	Term Accession Number	Protocol REF	Sample Name
A single plant of the widely cultivated asparagus bean variety Xiabao II	Vigna unguiculata subsp. sesquipedalis	NCBITaxon	NCBITaxon:138955	leaf	BTO	BTO:0000713	Materials	C49-1
A single plant of the widely cultivated asparagus bean variety Xiabao II	Vigna unguiculata subsp. sesquipedalis	NCBITaxon	NCBITaxon:138955	leaf	BTO	BTO:0000713	Materials	C50-1
A single plant of the widely cultivated asparagus bean variety Xiabao II	Vigna unguiculata subsp. sesquipedalis	NCBITaxon	NCBITaxon:138955	leaf	BTO	BTO:0000713	Materials	C44-2
A single plant of the widely cultivated asparagus bean variety Xiabao II	Vigna unguiculata subsp. sesquipedalis	NCBITaxon	NCBITaxon:138955	leaf	BTO	BTO:0000713	Materials	C45-1
A single plant of the widely cultivated asparagus bean variety Xiabao II	Vigna unguiculata subsp. sesquipedalis	NCBITaxon	NCBITaxon:138955	leaf	BTO	BTO:0000713	Materials	C43-2
A single plant of the widely cultivated asparagus bean variety Xiabao II	Vigna unguiculata subsp. sesquipedalis	NCBITaxon	NCBITaxon:138955	leaf	BTO	BTO:0000713	Materials	C4-4-2
A single plant of the widely cultivated asparagus bean variety Xiabao II	Vigna unguiculata subsp. sesquipedalis	NCBITaxon	NCBITaxon:138955	leaf	BTO	BTO:0000713	Materials	C47-2
A single plant of the widely cultivated asparagus bean variety Xiabao II	Vigna unguiculata subsp. sesquipedalis	NCBITaxon	NCBITaxon:138955	leaf	BTO	BTO:0000713	Materials	C48-1
A single plant of the widely cultivated asparagus bean variety Xiabao II	Vigna unguiculata subsp. sesquipedalis	NCBITaxon	NCBITaxon:138955	leaf	BTO	BTO:0000713	Materials	C45-2
A single plant of the widely cultivated asparagus bean variety Xiabao II	Vigna unguiculata subsp. sesquipedalis	NCBITaxon	NCBITaxon:138955	leaf	BTO	BTO:0000713	Materials	C46-2
A single plant of the widely cultivated asparagus bean variety Xiabao II	Vigna unguiculata subsp. sesquipedalis	NCBITaxon	NCBITaxon:138955	leaf	BTO	BTO:0000713	Materials	C2-2
A single plant of the widely cultivated asparagus bean variety Xiabao II	Vigna unguiculata subsp. sesquipedalis	NCBITaxon	NCBITaxon:138955	leaf	BTO	BTO:0000713	Materials	C21-2
A single plant of the widely cultivated asparagus bean variety Xiabao II	Vigna unguiculata subsp. sesquipedalis	NCBITaxon	NCBITaxon:138955	leaf	BTO	BTO:0000713	Materials	C2-1
A single plant of the widely cultivated asparagus bean variety Xiabao II	Vigna unguiculata subsp. sesquipedalis	NCBITaxon	NCBITaxon:138955	leaf	BTO	BTO:0000713	Materials	C19-1
A single plant of the widely cultivated asparagus bean variety Xiabao II	Vigna unguiculata subsp. sesquipedalis	NCBITaxon	NCBITaxon:138955	leaf	BTO	BTO:0000713	Materials	C16-2
A single plant of the widely cultivated asparagus bean variety Xiabao II	Vigna unguiculata subsp. sesquipedalis	NCBITaxon	NCBITaxon:138955	leaf	BTO	BTO:0000713	Materials	C14-2
A single plant of the widely cultivated asparagus bean variety Xiabao II	Vigna unguiculata subsp. sesquipedalis	NCBITaxon	NCBITaxon:138955	leaf	BTO	BTO:0000713	Materials	C14-1
A single plant of the widely cultivated asparagus bean variety Xiabao II	Vigna unguiculata subsp. sesquipedalis	NCBITaxon	NCBITaxon:138955	leaf	BTO	BTO:0000713	Materials	C13-3
A single plant of the widely cultivated asparagus bean variety Xiabao II	Vigna unguiculata subsp. sesquipedalis	NCBITaxon	NCBITaxon:138955	leaf	BTO	BTO:0000713	Materials	C122-1
A single plant of the widely cultivated asparagus bean variety Xiabao II	Vigna unguiculata subsp. sesquipedalis	NCBITaxon	NCBITaxon:138955	leaf	BTO	BTO:0000713	Materials	C12-2
A single plant of the widely cultivated asparagus bean variety Xiabao II	Vigna unguiculata subsp. sesquipedalis	NCBITaxon	NCBITaxon:138955	leaf	BTO	BTO:0000713	Materials	C3-2
A single plant of the widely cultivated asparagus bean variety Xiabao II	Vigna unguiculata subsp. sesquipedalis	NCBITaxon	NCBITaxon:138955	leaf	BTO	BTO:0000713	Materials	C32-1
A single plant of the widely cultivated asparagus bean variety Xiabao II	Vigna unguiculata subsp. sesquipedalis	NCBITaxon	NCBITaxon:138955	leaf	BTO	BTO:0000713	Materials	C24-2
A single plant of the widely cultivated asparagus bean variety Xiabao II	Vigna unguiculata subsp. sesquipedalis	NCBITaxon	NCBITaxon:138955	leaf	BTO	BTO:0000713	Materials	C24-4
A single plant of the widely cultivated asparagus bean variety Xiabao II	Vigna unguiculata subsp. sesquipedalis	NCBITaxon	NCBITaxon:138955	leaf	BTO	BTO:0000713	Materials	C25-4
A single plant of the widely cultivated asparagus bean variety Xiabao II	Vigna unguiculata subsp. sesquipedalis	NCBITaxon	NCBITaxon:138955	leaf	BTO	BTO:0000713	Materials	C26-1
A single plant of the widely cultivated asparagus bean variety Xiabao II	Vigna unguiculata subsp. sesquipedalis	NCBITaxon	NCBITaxon:138955	leaf	BTO	BTO:0000713	Materials	C26-2
A single plant of the widely cultivated asparagus bean variety Xiabao II	Vigna unguiculata subsp. sesquipedalis	NCBITaxon	NCBITaxon:138955	leaf	BTO	BTO:0000713	Materials	C27-3
A single plant of the widely cultivated asparagus bean variety Xiabao II	Vigna unguiculata subsp. sesquipedalis	NCBITaxon	NCBITaxon:138955	leaf	BTO	BTO:0000713	Materials	C29-1
A single plant of the widely cultivated asparagus bean variety Xiabao II	Vigna unguiculata subsp. sesquipedalis	NCBITaxon	NCBITaxon:138955	leaf	BTO	BTO:0000713	Materials	C29-4
A single plant of the widely cultivated asparagus bean variety Xiabao II	Vigna unguiculata subsp. sesquipedalis	NCBITaxon	NCBITaxon:138955	leaf	BTO	BTO:0000713	Materials	C110-2
A single plant of the widely cultivated asparagus bean variety Xiabao II	Vigna unguiculata subsp. sesquipedalis	NCBITaxon	NCBITaxon:138955	leaf	BTO	BTO:0000713	Materials	C110-3
A single plant of the widely cultivated asparagus bean variety Xiabao II	Vigna unguiculata subsp. sesquipedalis	NCBITaxon	NCBITaxon:138955	leaf	BTO	BTO:0000713	Materials	C107-1
A single plant of the widely cultivated asparagus bean variety Xiabao II	Vigna unguiculata subsp. sesquipedalis	NCBITaxon	NCBITaxon:138955	leaf	BTO	BTO:0000713	Materials	C108-1
A single plant of the widely cultivated asparagus bean variety Xiabao II	Vigna unguiculata subsp. sesquipedalis	NCBITaxon	NCBITaxon:138955	leaf	BTO	BTO:0000713	Materials	C103-1
A single plant of the widely cultivated asparagus bean variety Xiabao II	Vigna unguiculata subsp. sesquipedalis	NCBITaxon	NCBITaxon:138955	leaf	BTO	BTO:0000713	Materials	C103-2
A single plant of the widely cultivated asparagus bean variety Xiabao II	Vigna unguiculata subsp. sesquipedalis	NCBITaxon	NCBITaxon:138955	leaf	BTO	BTO:0000713	Materials	C101-2
A single plant of the widely cultivated asparagus bean variety Xiabao II	Vigna unguiculata subsp. sesquipedalis	NCBITaxon	NCBITaxon:138955	leaf	BTO	BTO:0000713	Materials	C10-3
A single plant of the widely cultivated asparagus bean variety Xiabao II	Vigna unguiculata subsp. sesquipedalis	NCBITaxon	NCBITaxon:138955	leaf	BTO	BTO:0000713	Materials	A111-2
A single plant of the widely cultivated asparagus bean variety Xiabao II	Vigna unguiculata subsp. sesquipedalis	NCBITaxon	NCBITaxon:138955	leaf	BTO	BTO:0000713	Materials	C100-2
A single plant of the widely cultivated asparagus bean variety Xiabao II	Vigna unguiculata subsp. sesquipedalis	NCBITaxon	NCBITaxon:138955	leaf	BTO	BTO:0000713	Materials	C9-1
A single plant of the widely cultivated asparagus bean variety Xiabao II	Vigna unguiculata subsp. sesquipedalis	NCBITaxon	NCBITaxon:138955	leaf	BTO	BTO:0000713	Materials	C87-3
A single plant of the widely cultivated asparagus bean variety Xiabao II	Vigna unguiculata subsp. sesquipedalis	NCBITaxon	NCBITaxon:138955	leaf	BTO	BTO:0000713	Materials	C83-1
A single plant of the widely cultivated asparagus bean variety Xiabao II	Vigna unguiculata subsp. sesquipedalis	NCBITaxon	NCBITaxon:138955	leaf	BTO	BTO:0000713	Materials	C82-3
A single plant of the widely cultivated asparagus bean variety Xiabao II	Vigna unguiculata subsp. sesquipedalis	NCBITaxon	NCBITaxon:138955	leaf	BTO	BTO:0000713	Materials	C87-2
A single plant of the widely cultivated asparagus bean variety Xiabao II	Vigna unguiculata subsp. sesquipedalis	NCBITaxon	NCBITaxon:138955	leaf	BTO	BTO:0000713	Materials	C84-3
A single plant of the widely cultivated asparagus bean variety Xiabao II	Vigna unguiculata subsp. sesquipedalis	NCBITaxon	NCBITaxon:138955	leaf	BTO	BTO:0000713	Materials	C78-1
A single plant of the widely cultivated asparagus bean variety Xiabao II	Vigna unguiculata subsp. sesquipedalis	NCBITaxon	NCBITaxon:138955	leaf	BTO	BTO:0000713	Materials	C76-3
A single plant of the widely cultivated asparagus bean variety Xiabao II	Vigna unguiculata subsp. sesquipedalis	NCBITaxon	NCBITaxon:138955	leaf	BTO	BTO:0000713	Materials	C81-3
A single plant of the widely cultivated asparagus bean variety Xiabao II	Vigna unguiculata subsp. sesquipedalis	NCBITaxon	NCBITaxon:138955	leaf	BTO	BTO:0000713	Materials	C81-1
A single plant of the widely cultivated asparagus bean variety Xiabao II	Vigna unguiculata subsp. sesquipedalis	NCBITaxon	NCBITaxon:138955	leaf	BTO	BTO:0000713	Materials	C98-1
A single plant of the widely cultivated asparagus bean variety Xiabao II	Vigna unguiculata subsp. sesquipedalis	NCBITaxon	NCBITaxon:138955	leaf	BTO	BTO:0000713	Materials	C95-1
A single plant of the widely cultivated asparagus bean variety Xiabao II	Vigna unguiculata subsp. sesquipedalis	NCBITaxon	NCBITaxon:138955	leaf	BTO	BTO:0000713	Materials	C97-1
A single plant of the widely cultivated asparagus bean variety Xiabao II	Vigna unguiculata subsp. sesquipedalis	NCBITaxon	NCBITaxon:138955	leaf	BTO	BTO:0000713	Materials	C93-4
A single plant of the widely cultivated asparagus bean variety Xiabao II	Vigna unguiculata subsp. sesquipedalis	NCBITaxon	NCBITaxon:138955	leaf	BTO	BTO:0000713	Materials	C94-1
A single plant of the widely cultivated asparagus bean variety Xiabao II	Vigna unguiculata subsp. sesquipedalis	NCBITaxon	NCBITaxon:138955	leaf	BTO	BTO:0000713	Materials	C9-3
A single plant of the widely cultivated asparagus bean variety Xiabao II	Vigna unguiculata subsp. sesquipedalis	NCBITaxon	NCBITaxon:138955	leaf	BTO	BTO:0000713	Materials	C93-3
A single plant of the widely cultivated asparagus bean variety Xiabao II	Vigna unguiculata subsp. sesquipedalis	NCBITaxon	NCBITaxon:138955	leaf	BTO	BTO:0000713	Materials	C117-2
A single plant of the widely cultivated asparagus bean variety Xiabao II	Vigna unguiculata subsp. sesquipedalis	NCBITaxon	NCBITaxon:138955	leaf	BTO	BTO:0000713	Materials	C118-2
A single plant of the widely cultivated asparagus bean variety Xiabao II	Vigna unguiculata subsp. sesquipedalis	NCBITaxon	NCBITaxon:138955	leaf	BTO	BTO:0000713	Materials	C116-1
A single plant of the widely cultivated asparagus bean variety Xiabao II	Vigna unguiculata subsp. sesquipedalis	NCBITaxon	NCBITaxon:138955	leaf	BTO	BTO:0000713	Materials	C116-3
A single plant of the widely cultivated asparagus bean variety Xiabao II	Vigna unguiculata subsp. sesquipedalis	NCBITaxon	NCBITaxon:138955	leaf	BTO	BTO:0000713	Materials	C112-2
A single plant of the widely cultivated asparagus bean variety Xiabao II	Vigna unguiculata subsp. sesquipedalis	NCBITaxon	NCBITaxon:138955	leaf	BTO	BTO:0000713	Materials	C114-3
A single plant of the widely cultivated asparagus bean variety Xiabao II	Vigna unguiculata subsp. sesquipedalis	NCBITaxon	NCBITaxon:138955	leaf	BTO	BTO:0000713	Materials	C110-4
A single plant of the widely cultivated asparagus bean variety Xiabao II	Vigna unguiculata subsp. sesquipedalis	NCBITaxon	NCBITaxon:138955	leaf	BTO	BTO:0000713	Materials	C112-1
A single plant of the widely cultivated asparagus bean variety Xiabao II	Vigna unguiculata subsp. sesquipedalis	NCBITaxon	NCBITaxon:138955	leaf	BTO	BTO:0000713	Materials	C119-1
A single plant of the widely cultivated asparagus bean variety Xiabao II	Vigna unguiculata subsp. sesquipedalis	NCBITaxon	NCBITaxon:138955	leaf	BTO	BTO:0000713	Materials	C119-3
A single plant of the widely cultivated asparagus bean variety Xiabao II	Vigna unguiculata subsp. sesquipedalis	NCBITaxon	NCBITaxon:138955	leaf	BTO	BTO:0000713	Materials	C5-3
A single plant of the widely cultivated asparagus bean variety Xiabao II	Vigna unguiculata subsp. sesquipedalis	NCBITaxon	NCBITaxon:138955	leaf	BTO	BTO:0000713	Materials	C52-2
A single plant of the widely cultivated asparagus bean variety Xiabao II	Vigna unguiculata subsp. sesquipedalis	NCBITaxon	NCBITaxon:138955	leaf	BTO	BTO:0000713	Materials	C51-2
A single plant of the widely cultivated asparagus bean variety Xiabao II	Vigna unguiculata subsp. sesquipedalis	NCBITaxon	NCBITaxon:138955	leaf	BTO	BTO:0000713	Materials	C5-1
A single plant of the widely cultivated asparagus bean variety Xiabao II	Vigna unguiculata subsp. sesquipedalis	NCBITaxon	NCBITaxon:138955	leaf	BTO	BTO:0000713	Materials	C58-2
A single plant of the widely cultivated asparagus bean variety Xiabao II	Vigna unguiculata subsp. sesquipedalis	NCBITaxon	NCBITaxon:138955	leaf	BTO	BTO:0000713	Materials	C56-2
A single plant of the widely cultivated asparagus bean variety Xiabao II	Vigna unguiculata subsp. sesquipedalis	NCBITaxon	NCBITaxon:138955	leaf	BTO	BTO:0000713	Materials	C54-2
A single plant of the widely cultivated asparagus bean variety Xiabao II	Vigna unguiculata subsp. sesquipedalis	NCBITaxon	NCBITaxon:138955	leaf	BTO	BTO:0000713	Materials	C54-1
A single plant of the widely cultivated asparagus bean variety Xiabao II	Vigna unguiculata subsp. sesquipedalis	NCBITaxon	NCBITaxon:138955	leaf	BTO	BTO:0000713	Materials	13
A single plant of the widely cultivated asparagus bean variety Xiabao II	Vigna unguiculata subsp. sesquipedalis	NCBITaxon	NCBITaxon:138955	leaf	BTO	BTO:0000713	Materials	14
A single plant of the widely cultivated asparagus bean variety Xiabao II	Vigna unguiculata subsp. sesquipedalis	NCBITaxon	NCBITaxon:138955	leaf	BTO	BTO:0000713	Materials	11
A single plant of the widely cultivated asparagus bean variety Xiabao II	Vigna unguiculata subsp. sesquipedalis	NCBITaxon	NCBITaxon:138955	leaf	BTO	BTO:0000713	Materials	12
A single plant of the widely cultivated asparagus bean variety Xiabao II	Vigna unguiculata subsp. sesquipedalis	NCBITaxon	NCBITaxon:138955	leaf	BTO	BTO:0000713	Materials	17
A single plant of the widely cultivated asparagus bean variety Xiabao II	Vigna unguiculata subsp. sesquipedalis	NCBITaxon	NCBITaxon:138955	leaf	BTO	BTO:0000713	Materials	18
A single plant of the widely cultivated asparagus bean variety Xiabao II	Vigna unguiculata subsp. sesquipedalis	NCBITaxon	NCBITaxon:138955	leaf	BTO	BTO:0000713	Materials	15
A single plant of the widely cultivated asparagus bean variety Xiabao II	Vigna unguiculata subsp. sesquipedalis	NCBITaxon	NCBITaxon:138955	leaf	BTO	BTO:0000713	Materials	16
A single plant of the widely cultivated asparagus bean variety Xiabao II	Vigna unguiculata subsp. sesquipedalis	NCBITaxon	NCBITaxon:138955	leaf	BTO	BTO:0000713	Materials	19
A single plant of the widely cultivated asparagus bean variety Xiabao II	Vigna unguiculata subsp. sesquipedalis	NCBITaxon	NCBITaxon:138955	leaf	BTO	BTO:0000713	Materials	20
A single plant of the widely cultivated asparagus bean variety Xiabao II	Vigna unguiculata subsp. sesquipedalis	NCBITaxon	NCBITaxon:138955	leaf	BTO	BTO:0000713	Materials	3
A single plant of the widely cultivated asparagus bean variety Xiabao II	Vigna unguiculata subsp. sesquipedalis	NCBITaxon	NCBITaxon:138955	leaf	BTO	BTO:0000713	Materials	4
A single plant of the widely cultivated asparagus bean variety Xiabao II	Vigna unguiculata subsp. sesquipedalis	NCBITaxon	NCBITaxon:138955	leaf	BTO	BTO:0000713	Materials	1
A single plant of the widely cultivated asparagus bean variety Xiabao II	Vigna unguiculata subsp. sesquipedalis	NCBITaxon	NCBITaxon:138955	leaf	BTO	BTO:0000713	Materials	2
A single plant of the widely cultivated asparagus bean variety Xiabao II	Vigna unguiculata subsp. sesquipedalis	NCBITaxon	NCBITaxon:138955	leaf	BTO	BTO:0000713	Materials	7
A single plant of the widely cultivated asparagus bean variety Xiabao II	Vigna unguiculata subsp. sesquipedalis	NCBITaxon	NCBITaxon:138955	leaf	BTO	BTO:0000713	Materials	8
A single plant of the widely cultivated asparagus bean variety Xiabao II	Vigna unguiculata subsp. sesquipedalis	NCBITaxon	NCBITaxon:138955	leaf	BTO	BTO:0000713	Materials	5
A single plant of the widely cultivated asparagus bean variety Xiabao II	Vigna unguiculata subsp. sesquipedalis	NCBITaxon	NCBITaxon:138955	leaf	BTO	BTO:0000713	Materials	6
A single plant of the widely cultivated asparagus bean variety Xiabao II	Vigna unguiculata subsp. sesquipedalis	NCBITaxon	NCBITaxon:138955	leaf	BTO	BTO:0000713	Materials	9
A single plant of the widely cultivated asparagus bean variety Xiabao II	Vigna unguiculata subsp. sesquipedalis	NCBITaxon	NCBITaxon:138955	leaf	BTO	BTO:0000713	Materials	10
A single plant of the widely cultivated asparagus bean variety Xiabao II	Vigna unguiculata subsp. sesquipedalis	NCBITaxon	NCBITaxon:138955	leaf	BTO	BTO:0000713	Materials	24
A single plant of the widely cultivated asparagus bean variety Xiabao II	Vigna unguiculata subsp. sesquipedalis	NCBITaxon	NCBITaxon:138955	leaf	BTO	BTO:0000713	Materials	23
A single plant of the widely cultivated asparagus bean variety Xiabao II	Vigna unguiculata subsp. sesquipedalis	NCBITaxon	NCBITaxon:138955	leaf	BTO	BTO:0000713	Materials	22
A single plant of the widely cultivated asparagus bean variety Xiabao II	Vigna unguiculata subsp. sesquipedalis	NCBITaxon	NCBITaxon:138955	leaf	BTO	BTO:0000713	Materials	21
A single plant of the widely cultivated asparagus bean variety Xiabao II	Vigna unguiculata subsp. sesquipedalis	NCBITaxon	NCBITaxon:138955	leaf	BTO	BTO:0000713	Materials	25
A single plant of the widely cultivated asparagus bean variety Xiabao II	Vigna unguiculata subsp. sesquipedalis	NCBITaxon	NCBITaxon:138955	leaf	BTO	BTO:0000713	Materials	C61-2
A single plant of the widely cultivated asparagus bean variety Xiabao II	Vigna unguiculata subsp. sesquipedalis	NCBITaxon	NCBITaxon:138955	leaf	BTO	BTO:0000713	Materials	C58-4
A single plant of the widely cultivated asparagus bean variety Xiabao II	Vigna unguiculata subsp. sesquipedalis	NCBITaxon	NCBITaxon:138955	leaf	BTO	BTO:0000713	Materials	C73-1
A single plant of the widely cultivated asparagus bean variety Xiabao II	Vigna unguiculata subsp. sesquipedalis	NCBITaxon	NCBITaxon:138955	leaf	BTO	BTO:0000713	Materials	C75-3
A single plant of the widely cultivated asparagus bean variety Xiabao II	Vigna unguiculata subsp. sesquipedalis	NCBITaxon	NCBITaxon:138955	leaf	BTO	BTO:0000713	Materials	C68-1
A single plant of the widely cultivated asparagus bean variety Xiabao II	Vigna unguiculata subsp. sesquipedalis	NCBITaxon	NCBITaxon:138955	leaf	BTO	BTO:0000713	Materials	C69-2
A single plant of the widely cultivated asparagus bean variety Xiabao II	Vigna unguiculata subsp. sesquipedalis	NCBITaxon	NCBITaxon:138955	leaf	BTO	BTO:0000713	Materials	C69-3
A single plant of the widely cultivated asparagus bean variety Xiabao II	Vigna unguiculata subsp. sesquipedalis	NCBITaxon	NCBITaxon:138955	leaf	BTO	BTO:0000713	Materials	C70-1
A single plant of the widely cultivated asparagus bean variety Xiabao II	Vigna unguiculata subsp. sesquipedalis	NCBITaxon	NCBITaxon:138955	leaf	BTO	BTO:0000713	Materials	C6-3
A single plant of the widely cultivated asparagus bean variety Xiabao II	Vigna unguiculata subsp. sesquipedalis	NCBITaxon	NCBITaxon:138955	leaf	BTO	BTO:0000713	Materials	C63-2
A single plant of the widely cultivated asparagus bean variety Xiabao II	Vigna unguiculata subsp. sesquipedalis	NCBITaxon	NCBITaxon:138955	leaf	BTO	BTO:0000713	Materials	C6-4
A single plant of the widely cultivated asparagus bean variety Xiabao II	Vigna unguiculata subsp. sesquipedalis	NCBITaxon	NCBITaxon:138955	leaf	BTO	BTO:0000713	Materials	C64-2
A single plant of the widely cultivated asparagus bean variety Xiabao II	Vigna unguiculata subsp. sesquipedalis	NCBITaxon	NCBITaxon:138955	leaf	BTO	BTO:0000713	Materials	C4-3
A single plant of the widely cultivated asparagus bean variety Xiabao II	Vigna unguiculata subsp. sesquipedalis	NCBITaxon	NCBITaxon:138955	leaf	BTO	BTO:0000713	Materials	C4-1
A single plant of the widely cultivated asparagus bean variety Xiabao II	Vigna unguiculata subsp. sesquipedalis	NCBITaxon	NCBITaxon:138955	leaf	BTO	BTO:0000713	Materials	C33-2
A single plant of the widely cultivated asparagus bean variety Xiabao II	Vigna unguiculata subsp. sesquipedalis	NCBITaxon	NCBITaxon:138955	leaf	BTO	BTO:0000713	Materials	C32-2
A single plant of the widely cultivated asparagus bean variety Xiabao II	Vigna unguiculata subsp. sesquipedalis	NCBITaxon	NCBITaxon:138955	leaf	BTO	BTO:0000713	Materials	C35-2
A single plant of the widely cultivated asparagus bean variety Xiabao II	Vigna unguiculata subsp. sesquipedalis	NCBITaxon	NCBITaxon:138955	leaf	BTO	BTO:0000713	Materials	C34-2
A single plant of the widely cultivated asparagus bean variety Xiabao II	Vigna unguiculata subsp. sesquipedalis	NCBITaxon	NCBITaxon:138955	leaf	BTO	BTO:0000713	Materials	C36-1
A single plant of the widely cultivated asparagus bean variety Xiabao II	Vigna unguiculata subsp. sesquipedalis	NCBITaxon	NCBITaxon:138955	leaf	BTO	BTO:0000713	Materials	C35-4
A single plant of the widely cultivated asparagus bean variety Xiabao II	Vigna unguiculata subsp. sesquipedalis	NCBITaxon	NCBITaxon:138955	leaf	BTO	BTO:0000713	Materials	C39-1
A single plant of the widely cultivated asparagus bean variety Xiabao II	Vigna unguiculata subsp. sesquipedalis	NCBITaxon	NCBITaxon:138955	leaf	BTO	BTO:0000713	Materials	C36-4
