# Supplementary material for: The genome assembly of asparagus bean, Vigna unguiculata ssp. sesquipedialis
Source: Sci Data. 2019 Jul 17;6:124. doi: 10.1038/s41597-019-0130-6 (PMC6638192; doi:10.1038/s41597-019-0130-6)
Supplement: Supplementary file 1 — Download metadata file [file 41597_2019_130_MOESM1_ESM.zip › i_Investigation.txt]

# Investigation File generated for Scientific Data with Investigation File Authoring Tool version 0.1.0 on 25/06/2019 - This metadata file is CC0
ONTOLOGY SOURCE REFERENCE
Term Source Name	NCBITaxon	BTO	ERO	FBbi	OBI
Term Source File	http://data.bioontology.org/ontologies/NCBITAXON	http://data.bioontology.org/ontologies/BTO	http://data.bioontology.org/ontologies/ERO	http://data.bioontology.org/ontologies/FBbi	http://data.bioontology.org/ontologies/OBI
Term Source Version	2016AB	unknown	2013-08-02		2014-08-18
Term Source Description	National Center for Biotechnology Information (NCBI) Organismal Classification	BRENDA Tissue and Enzyme Source Ontology	Eagle-I Research Resource Ontology	Biological Imaging Methods Ontology	Ontology for Biomedical Investigations
INVESTIGATION
Investigation Identifier
Investigation Title
Investigation Description
Investigation Submission Date
Investigation Public Release Date
INVESTIGATION PUBLICATIONS
Investigation PubMed ID
Investigation Publication DOI
Investigation Publication Author List
Investigation Publication Title
Investigation Publication Status
Investigation Publication Status Term Accession Number
Investigation Publication Status Term Source REF
INVESTIGATION CONTACTS
Investigation Person Last Name
Investigation Person Mid Initials
Investigation Person First Name
Investigation Person Address
Investigation Person Phone
Investigation Person Fax
Investigation Person Email
Investigation Person Affiliation
Investigation Person Roles
Investigation Person Roles Term Accession Number
Investigation Person Roles Term Source REF
STUDY
Study Identifier	10.1038/s41597-019-0130-6
Study Title	The genome assembly of asparagus bean, Vigna unguiculata ssp. sesquipedialis
Study Submission Date	11/01/2019
Study Public Release Date	17/07/2019
Study Description	https://www.nature.com/articles/s41597-019-0130-6
Study File Name	s_Dong774B_study.txt
Comment[Subject Keywords]	""
Comment[Manuscript Licence]	CC BY-4.0
Comment[Experimental Metadata Licence]	CC0
Comment[Supplementary Information File Name]
Comment[Supplementary Information File Type]
Comment[Supplementary Information File URL]
Comment[Data Repository]	NCBI Sequence Read Archive;figshare;GenBank;GenBank
Comment[Data Record Accession]	SRP144706;doi:10.6084/m9.figshare.8131823;CP039345;CP039355
Comment[Data Record URI]	https://identifiers.org/ncbi/insdc.sra:SRP144706;https://doi.org/10.6084/m9.figshare.8131823;https://identifiers.org/ncbi/insdc:CP039345;https://identifiers.org/ncbi/insdc:CP039355
STUDY DESIGN DESCRIPTORS
Study Design Type	sequence assembly objective	sequence annotation objective
Study Design Type Term Accession Number	ERO:0100054	ERO:0100065
Study Design Type Term Source REF	ERO	ERO
STUDY PUBLICATIONS
Study PubMed ID
Study Publication DOI
Study Publication Author List
Study Publication Title
Study Publication Status
Study Publication Status Term Accession Number
Study Publication Status Term Source REF
STUDY FACTORS
Study Factor Name
Study Factor Type
Study Factor Type Term Accession Number
Study Factor Type Term Source REF
STUDY ASSAYS
Study Assay Measurement Type	genome assembly
Study Assay Measurement Type Term Accession Number	ERO:0000609
Study Assay Measurement Type Term Source REF	ERO
Study Assay Technology Type	DNA sequencing
Study Assay Technology Type Term Accession Number	OBI:0000626
Study Assay Technology Type Term Source REF	ERO
Study Assay Technology Platform	instrument;manufacturer
Study Assay File Name	a_Dong774B_assay.txt
STUDY PROTOCOLS
Study Protocol Name	Materials	Whole-genome shotgun sequencing	De novo genome assembly	Gene annotation
Study Protocol Type	sample preparation method	DNA sequencing	genome assembly	sequence annotation
Study Protocol Type Term Accession Number	FBbi:00000001	OBI:0000626	ERO:0000609	OBI:0001944
Study Protocol Type Term Source REF	FBbi	ERO	ERO	OBI
Study Protocol Description				
Study Protocol URI	""	""	""	""
Study Protocol Version				
Study Protocol Parameters Name	""	instrument;manufacturer	""	""
Study Protocol Parameters Name Term Accession Number	""	""	""	""
Study Protocol Parameters Name Term Source REF	""	""	""	""
Study Protocol Components Name	""	""	""	""
Study Protocol Components Type	""	""	""	""
Study Protocol Components Type Term Accession Number	""	""	""	""
Study Protocol Components Type Term Source REF	""	""	""	""
STUDY CONTACTS
Study Person Last Name	Xia	Pan	Zhang	Ni	Wang	Dong	Gao	Zhang	Kui	Li	Wang	Yang	Chen	Miao	Chen	Dong
Study Person First Name	Qiuju	Lei	Ru	Xuemei	Yangzi	Xiao	Yun	Zhe	Ling	Yong	Wen	Huanming	Chanyou	Jianhua	Wei	Yang
Study Person Mid Initials
Study Person Email	""	""	""	""	""	""	""	""	""	""	""	""	""	mjh1962@163.com	wchenntr@gmail.com	loyalyang@163.com
Study Person Phone
Study Person Fax
Study Person Address
Study Person Affiliation	BGI Education Center, University of Chinese Academy of Sciences, Shenzhen, 518083, China	Hubei Province Engineering Research Center of Legume Plants, College of Life Sciences, Jianghan University, Wuhan, 430056, China	Center for Ecological and Environmental Sciences, Key Laboratory for Space Bioscience & Biotechnology, Northwestern Polytechnical University, Xi’an, 710072, China	BGI Institute of Applied Agriculture, BGI-Shenzhen, Shenzhen, 518120, China	BGI Institute of Applied Agriculture, BGI-Shenzhen, Shenzhen, 518120, China	BGI Institute of Applied Agriculture, BGI-Shenzhen, Shenzhen, 518120, China	College of Biological Big Data, Yunnan Agricultural University, Kunming, 650201, China	BGI Institute of Applied Agriculture, BGI-Shenzhen, Shenzhen, 518120, China	State Key Laboratory of Genetic Resources and Evolution, Kunming Institute of Zoology, Chinese Academy of Sciences, Kunming, 650223, China	BGI Institute of Applied Agriculture, BGI-Shenzhen, Shenzhen, 518120, China	Center for Ecological and Environmental Sciences, Key Laboratory for Space Bioscience & Biotechnology, Northwestern Polytechnical University, Xi’an, 710072, China	BGI Education Center, University of Chinese Academy of Sciences, Shenzhen, 518083, China	Hubei Province Engineering Research Center of Legume Plants, College of Life Sciences, Jianghan University, Wuhan, 430056, China	Guangxi Key Laboratory of Medicinal Resources Production and Genetic Improvement, Guangxi Botanical Garden of Medicinal Plants, Nanning, 530023, Guangxi, China	College of Biological Big Data, Yunnan Agricultural University, Kunming, 650201, China	College of Biological Big Data, Yunnan Agricultural University, Kunming, 650201, China
Study Person Roles
Study Person Roles Term Accession Number
Study Person Roles Term Source REF
Comment[Study Person ORCID]	""	""	""	""	""	""	""	""	""	""	""	""	""	""	""	0000-0001-6212-3055
Comment[Funder]
Comment[FundRef ID]
Comment[Funder Term Source REF]
Comment[Grant Identifier]
